# Supplementary material for: Non-Volatile Terpenoids and Lipophilic Flavonoids from Achillea erba-rotta Subsp. moschata (Wulfen) I. Richardson
Source: Plants (Basel). 2023 Jan 15;12(2):402. doi: 10.3390/plants12020402 (PMC9866263; doi:10.3390/plants12020402)
Supplement: Supplementary file 1 [file plants-12-00402-s001.zip]

Archive with 1 entries (1 files):
- plants-2094085-supplementary.pdf
